# Supplementary material for: Indocyanine Green as a Theragnostic Agent in MCF-7 Breast Cancer Cells
Source: Molecules. 2026 Feb 2;31(3):520. doi: 10.3390/molecules31030520 (PMC12899179; doi:10.3390/molecules31030520)
Supplement: Supplementary file 1 [file molecules-31-00520-s001.zip]

Archive with 1 entries (1 files):
- molecules-4103949-supplementary.pdf
